# Supplementary material for: Essential Amino Acid Starvation-Induced Oxidative Stress Causes DNA Damage and Apoptosis in Murine Osteoblast-like Cells
Source: Int J Mol Sci. 2023 Oct 18;24(20):15314. doi: 10.3390/ijms242015314 (PMC10607495; doi:10.3390/ijms242015314)
Supplement: Supplementary file 1 [file ijms-24-15314-s001.zip]

Archive with 1 entries (1 files):
- ijms-2651008-supplementary.pdf
